# Supplementary material for: HIV Infection as an Independent Factor Accelerating Epigenetic Ageing in Men Treated with Integrase Inhibitors: A Case–Control Study
Source: Viruses. 2026 Feb 2;18(2):199. doi: 10.3390/v18020199 (PMC12945144; doi:10.3390/v18020199)
Supplement: Supplementary file 1 [file viruses-18-00199-s001.zip › HIV case control Supplementary Materials S4.xlsx]

## Sheet: HIV+ group
Age	Height (cm)	Mass (kg)	BMI	HGB (g/dl)	WBC (10^9/l)	PLT (10^9/l)	Kreatynina (mg/dl)	Total cholesterol (mg/dl)	HDL (mg/dl)	LDL (mg/dl)	Triglicerides (mg/dl)	Glucose (mg/dl)	CRP (mg/l)	Smoking (never 0, in the past 1, currently 2)	Years of smoking	Cigarettes per day	Pack-years	Alcohol drinking (0 never, once a month, 2 once a week, 3 daily)	Invenous drugs (0 never, 1 in the past, 2 currently)	Inhalatory drugs (0 never, 1 in the past, 2 currently)	Physical activity (1 never, 4 regularly)	Fruits and veggies (1 never, 4 regurarly)	Fatty foods (1 never, 4 many times)	Fast food (1 never, 4 many times)	Hours of sleep per day	Stress (0 no, 1 yes)	Stress intensity (1 low, 4 very high)	Dealing with stress (1 not well, 4 well)	CD4 (cells/mcl)	CD8 (cells/mcl)	CD3 (cells/mcl)	HIV RNA (<40 marked as 1)	DNMT1 (2^-DDCT)	DNM3A (2^-DDCT)	DNMT3B (2^-DDCT)	% methylated	CNOT	DPP	FOGX	NTPX
40	173	64	21.3839	15.8	5.85	191	1.09	188	36	127	163	83	1	0	0	0	0	2	0	0	2	4	3	2	6	0		4	705	411	1187	1	6.11907	0.685399	0.823828	3.59798	5.72171	328.595	7.89608	3.52102
35	177	74	23.6203	14.2	5.1	224	0.71	189	51	100	187	83	1	1	6	7	2.1	1	0	0	2	4	2	2	8	1	2	3	844	413	1310	1	10.5375	0.806235	0.750487	6.93093	2.72576	37.8805	0.259837	3.0587
32	166	63	22.8625	16	3.72	217	0.97	140	39	89	208	63	1	2	12	3	1.8	2	0	0	4	3	4	1	6.5	1	3.5	3	494	742	1310	0	8.29878	1.36005	0.750078	2.14068	2.43224	21.0543	0.292475	2.75892
29	184	92	27.1739	12.9	4.22	146	0.9	86	26	48	29	84	1	0	0	0	0	1	0	0	4	4	2	2	7	0		3	435	794	1282	0	9.80281	1.03383	0.390536	4.41581	7.57967	935.565	0.0664747	1.70787
27	181	87	26.556	15.5	8.05	269	0.95	210	35	159	126	99	3	1	10	10	5	1	0	0	2	4	2	1	7	1	2	3	636	1150	1967	1	11.5916	0.904968	0.275547	1.47073	2.78694	36.9071	0.177755	1.46399
34	182	83	25.0574	15.6	4.89	247	1.09	192.9	49.9	136.3	171.9	95.3	1.4	0	0	0	0	2	0	0	1				7	1	3	4	586	763	1389	1	13.5204	1.24878	0.729523	5.0923	1.63162	13.0565	0.15981	2.58366
29	191	102	27.9598	16.3	6.43	205	1.03	211	37	139	176	81	1	2	10	12.5	6.25	1	0	0	2				7.5	1	3	3	904	555	1540	0	7.77301	1.25648	0.842935	1.81045	1.66937	13.3313	0.280397	1.76739
32	183	85	25.3815	14	7.98	161	1.08	230.2	46.5	146.2	254.5	88.3	1.09	0	0	0	0	1	0	0	4	4	4	2	8	1	2	4	495	524	1053	1	12.7131	1.40156	0.367275	0.523323	2.8749	27.8035	0.19352	2.77077
40	186	103	29.7722	15.8	7.86	265	0.99	265	60	183	117	92	3.4	2		20	0	1	0	0	1		1	1	7	0			702	1215	2008	1	6.80936	0.609098	0.621138	3.12144	0.66398	10.4016	0.520304	1.97161
33	178	74	23.3556	16.6	6.71	245	0.9	150	31	103	137	85	10.3	1	5	8	2	1	0	1	3	4	1	1	4.5	0		4	700	706	1479	0	12.6522	0.971017	1.14603	0.757166	1.80834	17.8913	0.199697	2.96183
31	181	95	28.9979	16.5	4.33	239	1.1	194	77	92	88	78	1	2	12	10	6	1	0	0	3	4	2	1	6	1	3	3	857	324	1236	0	18.3638	1.01702	1.84859	0.949107	2.47467	27.5027	0.357555	6.56282
31	184	71	20.9712	15.1	8.51	224	1.2	187	52	120	115	80	1	1	5	0.57	0.1425	2	0	0	2	4	4	2	6.5	1	3	4	1002	975	2170	1	8.04056	0.818956	1.00486	2.09439	4.07733	95.8184	0.281902	1.71021
32	175	82	26.7755	16.7	9.74	162	0.83	188.8	55.7	137.4	82.5	93	0.47	2	4	15	3	0	1	1	3	2	4	3	7.5	1	3	4	965	721	1688	1	8.28914	0.549167	0.481244	1.6624	1.62963	21.1755	0.379646	1.49521
38	174	106	35.0112	15.5	3.74	244	0.84	199.2	44.2	155.7	94.8	87.3	1.3	1			0	0	0	0	1	4	4	2	8	1	4	3	551	327	886	1	9.12097	0.843196	0.506321	0.978623	3.30637	55.2167	1.02704	1.19734
38	185	110	32.1402	15.5	8.23	136	1.17	308.5	50.5	222.8	359.3	76.4	2.16	2	20	20	20	2	0	0	2	4	3	0	5	0			722	672	1453	1	7.70432	0.87528	1.0175	0.171787	0.840038	9.77174	0.238721	0.809733
32	187	83	23.7353	15.3	7.17	354	1.03	134.1	36.3	102.6	134.6	71.3	1.84	2	10	20	10	2	0	0	4	4	2	2	8	1	2.5	3	822	676	1555	1	4.21367	0.54434	0.363737	3.18703	3.94857	106.012	0.410042	2.27839
40	178	75	23.6713	15.3	6.17	262	0.76	161	58.5	95.9	67.4	99.3	1.69	2	8	10	4	2	0	0	4	4	2	1	8	1	2	4	880	461	1382	1	8.07783	0.646688	0.567003	10.1539	1.52409	18.3952	0.463476	2.4367
35	174	57	18.8268	16.7	4.67	240	0.89	159	51.6	101.5	51.7	85	1.99	0	0	0	0	2	0	0	1	4	3	2	7	1	2	2	490	422	1019	1	9.40137	0.788277	0.329986	1.1012	2.65706	36.5713	0.266884	4.12493
40	171	95	32.4886	16.5	6.7	296	0.92	291	49.1	245.6	158.1	88.1	2.17	2	17	3	2.55	1	0	0	2		1	1	5	1	3	4	336	1073	1424	1	8.29784	0.561333	0.603225	0.854336	0.533607	9.82277	0.0664267	17.2066
34	169	61	21.3578	16.6	7.46	298	0.91	224	49	123	253	85	4.4	0	0	0	0	2	0	1	3	4	2	2	7.5	0		3	1314	971	2370	0	9.80445	0.727844	0.637813	1.00728	2.00735	24.3081	0.223191	25.979
36	182	90	27.1706	14	5.1	397	0.81	160.6	39.2	113.2	128.9	86	4.13	2	7	0.29	0.1015	2	0	0	2	4	2	2	8	1	4	4	887	1039	2046	1	28.7405	1.11654	1.78008	0.606196	1.60629	14.0608	0.232296	15.3611
32	169	67	23.4586	15.7	8.33	347	1.11	155	63	75	101	95	1.1	1	13	10	6.5	2	0	0	2	4	2	1	7	1	2	4	724.8	621.4	1575	0	14.0214	0.699106	0.83737	0.372176	0.336299	7.7869	0.176829	11.6208
29	175	85	27.7551	15.9	7.33	247	0.82	202	48	148	86	86	1	1	6	20	6	1	0	0	2	4	2	2	6.5	1	3.5	2	677	328	1038	0	4.84181	1.02441	0.585563	0.767709	1.30945	12.2007	0.125858	19.9328
31	181	76	23.1983	14.6	5.49	227	0.9	210	39	148	114	91	1.8	2	11	20	11	2	0	1	3	4	2	1	7	1	2	3	1279.3	981.6	2332	1	8.1287	3.45881	1.35587	1.41731		0.9107
27	174	92	30.3871	14.8	3.96	212	1.06	217	41	158	124	95	1	2	3	3.5	0.525	1	0	0	2	3	3	1	6.5	1	4	3	411.8	603.5	1046	1	5.77711	0.849529	1.19741	4.96525	2.33414	28.0215	1.34425
33	175	63	20.5714	15	5.94	195	0.63	182	52	125	122	91	1	0	0	0	0	2	0	0	3	4	1	1	9	1	3	3	723.3	682.1	1469	1	6.94255	1.31455	1.19825	0.384225	1.0155
40	185	70	20.4529	14.8	6.22	202	0.97	138	57	70	53	90	1	0	0	0	0	1	0	0	2	4	4	1	10	0		4	969	1227	2404	0	5.51719	2.24599	0.532719	2.29652	0.257629
33	175	80	26.1224	14.6	4.81	261	1.03	208	53	144	132	81	1	1	6	6	1.8	1	0	0	3	3	2	1	7.5	0		2	632	600	1393	1	9.27821	2.49772	1.86581	0.989948	2.1294
32	183	99	29.5619	13.4	5.57	222	1.08	169	43	124	77	80	1.1	1			0	1	0	0	2	3	3	1	8	1	3	2	649	1090	1901	0	7.65171	1.16529	0.731486	0.0113566	0.87037
40	183	64	19.1108	12.6	6.95	276	0.76	131	47	54	153	126	3.5	2	14	4	2.8	1	0	1	4	4	2	2	7	1	4	3	585	757	1421	1	6.37727	2.70139	1.39013	1.83877	0.617245	2.36151	0.147806	0.227023
38	182	86	25.963	16	6.85	191	0.83	159	45	88	258	86	1.7	0	0	0	0	1	0	0	2	4	2	2	7.5	1	1	3	413	556	1073	1	16.2022	1.59273	1.51054	0.748103	0.46966	4.5973	0.0344917	0.93823
28	178	84	26.5118	15.4	7.01	260	1.05	167	51	99	111	80	2.5	0	0	0	0	1	0	1	4	4	1	1	6.5	0		2	657	565	1294	1	12.0849	2.96509	0.507723	0.672255	0.548372	1.87533	0.0569156	0.469621
38	196	98	25.5102	17.2	6.17	199	1.15	194	50	119	123	84	1	1	2	12.5	1.25	2	0	1	3	4	2	1	8	0		4	857	923	1890	1	1.89395	0.882487	0.552243	2.89202	0.564424	8.03218	0.107662	2.52403
27	180	80	24.6914	16.1	7.51	173	0.9	151	66	71	67	73	1	0	0	0	0	3	0	1	2	4	4	4	8	1	2	3	861	988	1957	1	7.04892	0.790474	0.693441	1.30107	1.81834	20.4173	0.172827	2.29267
32	180	74	22.8395	16	4.63	254	0.98	195	68	116	86	98	1	1	3	10	1.5	0	0	1	3	4	2	2	7	0		4	822	632	1508	1	8.50109	1.35414	0.809289	2.18867	2.06255	16.3619	0.210295
34	180	72	22.2222	16	4.13	215	0.89	188	59	99	95	87	1	0	0	0	0	1	0	0	4	4	2	1	7	0		2	657	660	1351	1	7.37143	1.81763	0.879925	2.00763	2.28152	13.811	0.252433	1.89867
33	193	94	25.2356	15.1	7.75	256	1.15	228	51	169	88	90	1.5	2	7	10	3.5	2	0	0	4	4	4	3	7	1	2	3	723	812	1661	1	8.03104	1.28095	0.628623	1.5469	1.23544	9.70244	0.408218	0.697256
35	179	75	23.4075	14.1	9.22	228	0.79	214	57	100	641	88	1.1	2	26	15	19.5	1	0	0	4	4	3	1	7.5	0			710	742	1538	1	10.3248	0.818708	0.273893	1.20466	0.849695	10.2308	0.108103	1.38497
38	191	83	22.7516	14.7	5.04	245	1.13	196	57	137	39	88	1	0	0	0	0	2	0	0	3	4	2	1	7.5	0		2	836	913	2046	1	13.01	1.54431	0.408912	2.04843	1.25133	8.17305	0.300947	0.581412
32	178	72	22.7244	15.5	5.47	312	0.91	221	63	147	73	89	1	0	0	0	0	2	0	0	4	4	3	2	6.5	1	4	1	502	655	1204	0	11.5371	1.24157	1.05447	2.10693	1.46891	11.7224	0.0838071	1.95384
35	176	72	23.2438	15.5	6.42	231	0.94	249	50	189	78	83	1.7	2	18	20	18	1	0	2	2	4	3	1	8.5	0		2	710	1129	1946	0	14.44	1.4669	0.66633	4.92054	2.01285	14.6194	1.72725	16.2808
32	174	77	25.4327	13.7	5.81	254	1.17	138	41	75	124	75	1	2	1	10	0.5	2	0	2	3	4	3	2	8	1	2	3	742	990	1820	0	15.2727	1.57719	0.881009	12.7891	4.149	59.5352	14.2578	34.3935
38	195	88	23.1427	12.9	6.49	279	1	226	48	177	52	81	1	1			0	1	0	0	4	4	2	2	6.75	0		2	1005	1020	2208	1	7.84976	0.725307	0.375785	5.29053	5.12877	211.912	30.3867	50.1142
39	184	56	16.5406	16.4	5.76	228	0.76	186	59	110	124	88	1	2	10	7.5	3.75	0	0	1	1	3	4	1	5.5	1	4	3	864	607	1553	0	12.3657	1.73858	0.548645	6.79852	0.60239	4.55569	2.48965	5.89203
37	188	85	24.0493	15.7	5.5	197	0.78	195	67	110	87	87	1	2	1	3.5	0.175	2	0	2	1	2	2	2	6	0			1085	545	1703	0	14.1102	2.72697	0.826424	4.48158	3.31031	15.0032	3.8859	4.60893
28	173	58	19.3792	14.7	6.11	205	0.85	175	49.9	108.7	202	99.4	0.41	2	15	10	7.5	2	0	2	1	2	4	2	7	1	3	2	702	632	1377	1	14.9457	1.38563	0.71914	6.25272	3.75615	51.782	8.92021
40	175	60	19.5918	12.9	8.26	371	0.88	174	66	109	123	74	5.6	2	10	6.5	3.25	2	1	2	2	2.5	3	1	6.5	0		1	1433	851	2355	0	12.3526	1.44184	0.532864	6.28509	13.5259	43475.7	11.6158
31	175	69	22.5306	15.2	7.04	275	1.14	137	33	90	201	94	1	1	5	10	2.5	0	0	0	4	4	2	1	7.5	1	2	3	1020	852	1924	1	9.48401	1.42485	0.697867	8.73841	5.69235	192.853	3.19288

## Sheet: HIV- group
Age	Height (cm)	Mass (kg)	BMI	HGB (g/dl)	WBC (10^9/l)	PLT (10^9/l)	Kreatynina (mg/dl)	Total cholesterol (mg/dl)	HDL (mg/dl)	LDL (mg/dl)	Triglicerides (mg/dl)	Glucose (mg/dl)	CRP (mg/l)	Smoking (never 0, in the past 1, currently 2)	Years of smoking	Cigarettes per day	Pack-years	Alcohol drinking (0 never, once a month, 2 once a week, 3 daily)	Invenous drugs (0 never, 1 in the past, 2 currently)	Inhalatory drugs (0 never, 1 in the past, 2 currently)	Physical activity (1 never, 4 regularly)	Fruits and veggies (1 never, 4 regurarly)	Fatty foods (1 never, 4 many times)	Fast food (1 never, 4 many times)	Hours of sleep per day	Stress (0 no, 1 yes)	Stress intensity (1 low, 4 very high)	Dealing with stress (1 not well, 4 well)	DNMT1 (2^-DDCT)	DNM3A (2^-DDCT)	DNMT3B (2^-DDCT)	% methylated	CNOT	DPP	FOGX	NTPX
29	183	94	28.0689	14.5	8.16	286	0.83	171	44	110	112	75	8.9	0	0	0	0	1	0	0	1	4	4	2	7	0		3	0.864167	1.06128	0.89544	3.27108	60.6526	3.05225		1.03726
27	192	78	21.1589	14.6	5.97	298	0.9	199	42	127	139	83	1	0	0	0	0	0	0	0	1	3	2	2	6.5	1	3	1	1.25064	1.46476	0.733983	4.01271	10.1457	1.25317	0.228843	0.72698
40	183	99	29.5619	13.6	8.08	444	0.82	256	45	183	287	77	3.2	0	0	0	0	0	0	0	1	1	3	2	6.5	1	4	2	0.898048	0.923917	1.56257	4.31035	283.581	10.0134	1.26242	1.21077
32	180	73	22.5309	13.9	5.73	232	0.91	218	53	136	165	76	1	0	0	0	0	2	0	0	4	4	2	1	6	1	2	4	0.921454	1.00119	1.03644	3.74271	15.0283	1.32039	0.25562
26	176	82	26.4721	14.9	9.73	324	0.85	111	45	42	165	83	1	0	0	0	0	0	0	0	1	4	1	1	8.5	1	2	3	1.19955	0.968751	0.77162	3.7823	3.94829	14.8129	0.492518	1.0239
25	198	95	24.2322	15.1	7.8	280	1.03	187	49	122	109	99	1	0	0	0	0	2	0	0	2	3	3	1	8	0		4	1.22104	1.37544	1.46613	3.84674	2.94607	0.128986	0.253486	0.829667
25	178	71	22.4088	15.5	5.9	240	0.82	148	39	96	99	98	1	0	0	0	0	2	0	0	3	2	3	2	6.75	1	2	4	0.633698	0.707182	1.00269	4.56355	0.526487	0.230146		0.423463
25	178	109	34.4022	16.1	10.2	302	0.88	177	50	109	83	84	3.8	0	0	0	0	1	0	0	2	3	3	2	8	1	1	3	1.29641	1.09057	1.01269	3.87547	0.228748	0.197268		0.682255
31	190	90	24.9307	13.8	4	231	0.91	191	36	115	217	83	2.3	2	1	7	0.35	1	0	0	1	2	3	2	6	1	3	2	0.837204	0.748465	0.997653	6.26955	0.901869	0.832921	0.514346	0.185392
31	177	81	25.8546	15	5.48	248	1.43	262	41	184	300	89	1	1	1	10	0.5	2	0	0	3	3	3	1	8	1	3	3	1.10993	0.904165	0.819772	5.18235	0.667452	0.0670438	0.233294	0.324164
38	175	73	23.8367	14.2	6.77	281	0.92	203	54	132	140	140	9.7	0	0	0	0	2	0	2	4	2	2	1	6.5	1	3	2	0.720808	1.07135	0.714046	5.5844	1.38519	0.833756	0.531762
28	195	99.5	26.167	13.7	5.28	213	0.85	201	45	128	234	107	7.9	0	0	0	0	2	0	0	2	4	3	1	6	1	2	3	0.365013	0.629829	0.354948	5.0478	0.995427	0.210154	0.753378	0.510307
24	194	112	29.7587	15.1	8	348	1.14	231	52	154	169	84	2.1	0	0	0	0	1	0	0	2	4	2	2	7	1	3	2	2.25568	5.31014	1.94535	8.40042	1.51011	0.582228	0.564035	0.043812
37	186	89	25.7255	13.6	8.42	349	0.82	183	62	101	117	69	1	0	0	0	0	2	0	0	4	4	3	1	7.5	1	1	3	0.572366	0.61341	1.28875	6.46409	1.97114	0.294185	0.364466	0.14602
32	179	74	23.0954	15	8.69	262	1.02	205	56	132	214	148	1	1			0	1	0	0	2	2	3	2	8	1	2	3	0.906652	0.715272	0.480435	7.65657	2.12583	1.38241	0.280891	0.0602946
26	183	72	21.4996	15.1	6.37	175	0.95	202	52	135	99	92	1	0	0	0	0	2	0	0	3	4	3	1	8	0		4	1.68893	1.69834	0.76376	4.90993	1.97543	0.472616	0.902907	0.622797
34	175	66	21.551	14.9	6.08	238	0.8	146	69	69	64	75	1.2	0	0	0	0	0	0	0	2	4	1	1	7.5	0		3	2.23145	1.09057	0.516224	6.16599	2.9949	0.512615	0.231124	0.163684
28	172	73	24.6755	15.5	6.1	160	0.84	164	55	96	104	79	1	0	0	0	0	0	0	1	4	4	2	1	6.5	1	2	4	6.07567	2.04702	0.843402	10.62	55.5174	5.4986	8.19289	1.86185
30	184	106	31.3091	15.2	6.77	261	0.79	282	33	93	589	91	1.5	0	0	0	0	1	0	0	4	4	2	1	7.5	1	3	4	1.286	1.23739	0.437472	5.79527	2.72086	0.8937	1.03334	0.369061
30	179	68	21.2228	15.7	6.1	190	0.91	153	55	83	70	85	1	0	0	0	0	0	0	0	2	4	4	2	6.5	1	1	3	1.76847	0.775497	0.454851	5.51366	4.11022	0.521668	0.349864	0.279333
26	190	108	29.9169	14.1	6.16	301	0.81	184	40	123	167	96	2.7	0	0	0	0	2	0	0	1	4	3	1	7	0		2	1.61774	1.74179	0.808826	5.78613	1.46959	2.54479	0.223423	0.211855
37	185	67	19.5763	13.5	6.23	242	0.97	153	45	98	77	80	1	0	0	0	0	0	0	0	1	4	4	2	7	0		2	0.264221	0.577385	1.38266	7.59681	3.82463	3.118	1.88858	0.191527
25	173	65	21.7181	16.1	9.4	214	0.83	156	53	93	86	89	1	1	2	10	1	2	0	0	2	2	4	2	8.5	1	3	4	0.464232	0.660648	1.60726	5.52684	1.68896	0.454802	0.155341	0.241879
29	183	72	21.4996	15.2	7.47	202	0.79	256	40	187	190	77	1.2	2	10	10	5	1	0	0	2	4	2	1	6	1	3	3	0.602629	0.960663	2.61243	5.775	1.73837	0.191813		0.182865
32	170	62	21.4533	14.6	6.97	268	0.89	204	53	148	76	87	1	1	9	5	2.25	0	0	1	4	4	4	1	7	0		3	0.422217	0.950316	2.1292	7.65093	6.62268	7.36111	2.61783	0.305821
25	176	61	19.6927	14.2	6.51	273	0.91	258	47	97	81	101	1	0	0	0	0	1	0	0	3	2	1	3	7	0		2	0.536301	0.671781	1.45181	9.23335	19.2791	6.61586	37.3753	2.96595e+09
27	187	68	19.4458	14	5.55	203	0.73	140	62	66	63	105	1	0	0	0	0	2	0	0	4	4	3	2	7.5	0		3	0.488148	0.646917	2.5838	7.56943	34.8367	7.49078	4.06693	0.883532
37	191	75	20.5586	16	6.74	234	0.99	253	50	188	172	83	1	0	0	0	0	1	0	0	2	4	4	1	8.5	0		3	0.548135	0.804972	1.47101	6.08353	42.351	8.32485	3.25138	1.40612
33	172	65	21.9713	15.4	6.79	281	0.89	224	54	150	157	83	1	0	0	0	0	2	0	0	2	2	2	2	8	1	3	2.5	0.299513	0.572261	2.28279	7.09329	10.0609	6.80632	4.27539	1.42006
38	165	55	20.202	13.9	5.2	230	0.75	227	57	147	166	90	1	1	5	2	0.5	2	0	0	2	4	4	2	8	0		4	0.0450766	0.488023	1.01826	8.86474	9.09384	8.4947	3.61676	0.263501
30	180	70	21.6049	14.8	6.99	239	0.83	164	47	107	141	60	1	0	0	0	0	1	0	0	2	4	2	2	8	0		3	1.30335	1.27736	4.99942	6.26647	5.65123	9.1897	2.08229	0.550829
25	173	63	21.0498	15.2	8.67	300	0.76	164	70	83	93	77	1	0	0	0	0	1	0	2	3	4	2	2	10	1	2	3	0.289453	0.86344	2.09893	7.01595	6.95711	14.6944	3.01526	0.62554
36	170	80	27.6817	15.2	6.69	228	0.86	212	41	156	162	110	2.7	0	0	0	0	0	0	0	3	3	2	2	9	1	2	3	0.9363	0.524936	0.484779	9.29045	9.21227	10.4906	5.0552	0.531672
25	175	64	20.898	14.3	8.22	358	0.86	193	49	125	143	68	1.1	0	0	0	0	1	0	0	3	2	3	2	6.5	1	3	2	0.921115	0.535603	0.671498	6.09307	1.99283	1.11977	1.45081	0.400977
26	177	86	27.4506	13.4	7.92	102	0.94	176	45	116	177	84	1	0	0	0	0	1	0	0	4	2	2	2	6.5	0		4	2.43119	1.05247	0.666578	10.5182	16.4781	2.15807	3.49312	0.0768818
29	184	76	22.448	16.3	6.64	207	0.96	189	63	108	104	87	1	1	3	7	1.05	2	0	0	4	2	2	1	8.5	1	2.5	3	2.24033	0.866631	0.713098	8.07632	7.82242	4.93006	2.04598	0.153203
31	178	78	24.6181	13.6	8.32	238	0.82	201	43	151	152	87	1.4	0	0	0	0	1	0	0	4	4	1	1	7.5	0		4	0.904565	0.713425	0.59036	3.0281	7.54989	0.141476	0.768928
26	176	79	25.5036	15.2	6.41	228	0.96	129	43	72	142	116	29	0	0	0	0	1	0	1	3	2	2	2	6	1	3	3	1.8526	0.907781	0.810967	7.55492	9.10395	0.38836	0.370997	0.0688659
39	184	80	23.6295	14.9	6.04	228	0.84	229	46	170	134	88	1	0	0	0	0	2	0	0	3	3	3	2	7	1	2	3	1.35639	0.630546	0.526262	3.15158	3.0953	0.426625	0.254144	1.34389
39	176	96	30.9917	15.1	7.14	204	0.97	219	59	135	216	85	1.4	2	10	5	2.5	2	0	0	2	2	3	1	8	0		4	2.34727	0.970847	0.896097	4.4337	4.11805	0.376204	1.29735	1.13879
25	193	84	22.5509	16.9	6.36	245	0.88	204	47	142	162	71	1	0	0	0	0	1	0	0	4	4	4	1	6	1	4	4	1.23768	0.37481	0.208751	5.08446	2.06248	0.205985	0.498298	0.416878
28	180	70	21.6049	14.6	5.38	314	1.02	134	50	72	58	95	1	1	4	7.5	1.5	0	0	1	4	4	1	2	7.5	0		4	2.85989	0.909981	0.795036	5.97868	0.774502	0.356964	0.14202	0.175214
25	189	111	31.0742	15.3	5.83	242	0.76	210	38	150	190	82	1	1	8	0.066	0.0264	2	0	2	3	4	2	1	7.5	1	1	4	1.10735	0.471258	0.245717	8.01441	4.74473	0.588259	0.738794
29	185	77	22.4982	16.4	5.97	194	0.88	197	62	115	161	77	1.7	1	1	1	0.05	2	0	1	4	4	3	2	7.5	1	1	3	1.31334	2.61089	0.622075	6.67575	4.67436	0.652772	0.652067	0.153912
35	186	120	34.6861	15.4	8.59	189	0.99	177	40	120	153	88	1	1	2	1.5	0.15	2	0	0	2	2	2	1	5	1	4	3	1.82414	2.1739	1.81365	1.66973	0.32272	0.19509	0.0255993	3.20367
27	180	67	20.679	15.5	6.69	214	1.54	212	54	148	127	84	1	0	0	0	0	0	0	1	3	4	3	1	7.5	1	2	2	1.15563	2.16219	2.48002	4.31369	1.07208	0.155482	0.806439	0.880626
24	175	80	26.1224	14	5.24	178	0.94	191	57	122	82	82	1	0	0	0	0	2	0	0	4	4	2	1	7.5	1	2	4	1.65138	1.92524	1.6984	1.42235	2.98126	0.324094	0.300579	4.60144
31	177	75	23.9395	15	7.4	180	0.88	222	42	137	302	104	1.2	0	0	0	0	1	0	0	2	2	3	3	6.5	1	1	4	1.79297	1.85475	1.64761	4.5119	2.49879	0.257089	0.311555
26	186	86	24.8584	15.3	12.04	223	1.05	157	62	87	51	81	1.8	0	0	0	0	2	0	0	4	4	2	2	6	1	3	3	1.2839	1.17915	1.82248	3.07701	0.788461	0.538018
25	188	89	25.1811	16.8	5.86	239	1.07	146	46	81	229	90	1	1	1	3	0.15	1	0	0	2	4	3	4	9	0		2	1.63427	3.16786	1.80963	2.50258	0.670374	0.536431
